# Supplementary material for: Statistical Analysis and Tokenization of Epitopes to Construct Artificial Neoepitope Libraries
Source: ACS Synth Biol. 2023 Sep 13;12(10):2812–8. doi: 10.1021/acssynbio.3c00201 (PMC10594869; doi:10.1021/acssynbio.3c00201)
Supplement: Supplementary file 2 — sb3c00201_si_003.txt [file sb3c00201_si_003.txt]

AAAAAAAAA	9
AAAGDK	6
AACRAA	6
AAIILL	6
AAILLL	6
AAKLQD	6
AAAAAAAAAAAAAAA	15
AAAAAAAAAAAAAAAA	16
AAAAAAAAAAAAAAAAAAA	19
AAAAAAAAAAAAAAAAAAAA	20
AAAAAAAAAAAAAAAAAAAAA	21
AAAAAAAAAAAAAAAGGGCG	20
AAAAAAAAAAAAAAALA	17
AAAAAAAAAAAAAAPAP	17
AAAAAAAAAAAAAAQCR	17
AAAAAAAAAAAAAFGQYQPQQLQ	23
AALLIL	6
AAAAAAAAAAAAAGAG	16
AAAAAAAAAAAAAGAGA	17
AAAAAAAAAAAAAGAGAG	18
AAAAAAAAAAAAAGTF	16
AALLLI	6
AAAAAAAAAAAAAQQ	15
AAAAAAAAAAAAAYSS	16
AAAAAAAAAAAAGAG	15
AAAAAAAAAAAAGAGA	16
AAAAAAAAAAAAGAGAG	17
AAAAAAAAAAAAGAGGGG	18
AALLLL	6
AAPLQY	6
AASVPE	6
AAAAAAAAAAAATGTEAGPG	20
AAAAAAAAAAAGAGA	15
AAAAAAAAAAAGAGAG	16
AAYRLI	6
ACRAAK	6
AAAAAAAAAAGAAGGR	16
AAAAAAAAAAGAGAG	15
AAAAAAAAAAGAGAGA	16
ADINNE	6
ADLPQP	6
ADPPFS	6
ADRSMM	6
AAAAAAAAAAVAAAP	15
ADTLRY	6
ADTQGS	6
AELEQI	6
AELEQL	6
AELKSL	6
AAAAAAAAAGAGAGA	15
AELLRY	6
AAAAAAAAAGQVAAASAAA	19
AELTGY	6
AEPEQS	6
AERSMM	6
AEVLVV	6
AFIHKI	6
AFLHWY	6
AFLNHL	6
AFLNMM	6
AFPGCP	6
AFPLEF	6
AGLLEI	6
AHLLLL	6
AIALTM	6
AIEHTL	6
AIFRVF	6
AIIERV	6
AIKSLT	6
AISIAV	6
AIYGAA	6
AAAAAAAAKVPAKKI	15
AKHEEG	6
AKLQDC	6
AKLTVI	6
AKNEVF	6
ALAHYF	6
ALDKWD	6
ALESNY	6
ALFKAW	6
ALHQVF	6
ALNCYW	6
ALRELL	6
AAAAAAAASSGALGALGSLVKSEP	24
ALRPTF	6
ALSIKL	6
ALSLAV	6
ALTGAT	6
ALTGCR	6
ALVLER	6
ALYNQY	6
AMFTCK	6
AMRLYY	6
AMVKLQ	6
ANLEKW	6
ANPPDH	6
AAAAAAAGAFAGRRA	15
AAAAAAAGAGAGAKQTPA	18
ANQPGH	6
APAAPG	6
APEARQ	6
AAAAAAAGSSGAGVPGGAAAASAAS	25
APGGGF	6
APLGEI	6
APLGVT	6
APPLPH	6
APPLPP	6
APSRPF	6
AAAAAAAKVPAKKITA	16
AQFEAY	6
AQKKII	6
ARCNLL	6
ARDPVQ	6
ARLIVF	6
ARPSRA	6
AAAAAAAPAAPAAPR	15
ARQAIK	6
ARSRVG	6
ARTGEG	6
ASAACR	6
ASFDRS	6
AAAAAAAPTVLVGPTAMVGPAASGTVPRVMLVVLLDEL	38
ASGETP	6
ASILHY	6
ASRLVY	6
ATIGYL	6
ATLRKY	6
ATSNLN	6
AVFDGE	6
AVGFTF	6
AVKGFR	6
AVLHTA	6
AVLRDC	6
AVNHIH	6
AVTGID	6
AVVTGL	6
AWDFGS	6
AWLVHR	6
AWNRKR	6
AYDEEA	6
AYGFEK	6
AAAAAAGAGAGAKQTPA	17
AAAAAAGAGPEMVRG	15
AAAAAAGAPDEAAEA	15
AYLDQY	6
AYPFVV	6
AAAAAAGPSPGSGPGD	16
AYVLFY	6
AYVVLA	6
CAMFTC	6
CCALIG	6
CCDLAP	6
CDLAPE	6
AAAAAAKAAAKAAQF	15
AAAAAAKAAAKAAQFG	16
CEKMAL	6
AAAAAAKQKAAAKKA	15
CFAFSF	6
CGLFGK	6
AAAAAAKVPAKKITA	15
CHNNKK	6
CHYMKC	6
CIIEEN	6
CKALQK	6
CKHSMV	6
CKKNME	6
AAAAAAPPAPPAPAFPPQLPPHIAT	25
CLQSCN	6
CLVIIY	6
CNYSKY	6
CQQLAD	6
CRAAKL	6
CRAMVK	6
AAAAAATAAAAASIRER	17
CRLRMD	6
CSPRTG	6
AAAAAAVAAAGGPPVL	16
CTLAEK	6
CVGIPT	6
CVGSQV	6
AAAAAAVGPGAGGAG	15
CVQPEK	6
CYGDWA	6
DAEFRH	6
DAIEDF	6
DAIRVF	6
DALEDF	6
DALNEN	6
DAQRIP	6
DCCQQL	6
DDEALE	6
AAAAAEAGAASGEQA	15
DDIIIK	6
DDYGGV	6
DDYPYR	6
DEDGFY	6
AAAAAGGAAAAAARQ	15
DEEARR	6
DEIQRL	6
DEIVAL	6
DELMKL	6
DEPAGE	6
DEVNQI	6
DFEHFL	6
DFELIK	6
DFERTL	6
DFESKY	6
DFHVRW	6
AAAAAKAAAKFGAGAAGV	18
AAAAAKQKAAAKKAA	15
DFHWVR	6
DFIHQV	6
DFIQHI	6
AAAAALDKKQRNFDKILA	18
DFISKF	6
DFNEMV	6
DFQKNI	6
DFVEGV	6
DGEGAP	6
AAAAAMAEQESARNGGRN	18
DGKVSV	6
DGQFCH	6
DHIPIL	6
DHKFDL	6
AAAAAPAGPTAAAAS	15
DHRQVV	6
DHSAPL	6
DIADTT	6
DIIEKV	6
DIKEKL	6
DILFPA	6
DIRKDL	6
DIRVEE	6
DISLVL	6
AAAAAQSVYAFSARPLAGGEPVS	23
DIVHSF	6
DIYKKF	6
DIYNFF	6
DKAWLV	6
DKILHI	6
DKIYYF	6
DKLLHI	6
DKRFLC	6
DKSFTF	6
DKVPSV	6
DKVRFL	6
AAAAAVATGKKRKRP	15
AAAAAVATGKKRKRPH	16
DLAPEA	6
DLESIK	6
DLFMRM	6
DLFTKY	6
DLGVRV	6
AAAAAVSSSAPEIVVSKP	18
DLIEKV	6
DLIHEI	6
DLKEKL	6
DLLEDT	6
DLLEKV	6
AAAADKPSLFGQAAA	15
DLLGTW	6
AAAAEEEEDDDMGFG	15
DLLIKL	6
DLLSVI	6
DLNLHY	6
DLPLPW	6
AAAAEPEEEDDDDDF	15
DLPQLG	6
DLPQPG	6
DLQNTI	6
DMYSLY	6
AAAAFAGLSREEALR	15
AAAAFAGLSREEALRL	16
AAAAFAGLSREEALRLA	17
DNAMDR	6
DNIKDC	6
DPPFSP	6
DPYSPS	6
DRALEF	6
DRFLLY	6
DRGWGN	6
DRHFLN	6
AAAAGGGGPGTAVGATGSGIAAAAAGLAVYR	31
DRRWHR	6
DRVFFL	6
AAAAGKQELAKYFLAEL	17
DSELRR	6
DSIHFF	6
DSTVTE	6
DSVHFF	6
DSYIII	6
DTAAQI	6
DTAWDF	6
DTGKHG	6
DTQGSN	6
DTRCFD	6
AAAAGSGASGAVPPAGGPSP	20
DTSHLF	6
DTTIMA	6
DTVTPI	6
AAAAGWQTLSAALDA	15
DTVVFK	6
DVATFL	6
AAAAIAWLLGSSTSQ	15
DVIRLI	6
DVLRLI	6
DVLRLL	6
DVQFDF	6
AAAAILSLGNVLNYLDR	17
DVQNPL	6
DVTFQV	6
AAAAKAAAKFGAGAAGV	17
AAAAKEEAPKAEPEK	15
DVVSTL	6
AAAAKLAGLVFPQPPAPIAV	20
DVVVLG	6
AAAAKQKAAAKKAAA	15
DVVYAL	6
DWYEKF	6
DYGGVK	6
AAAAKVYSLFREQDAPV	17
DYILQH	6
AAAALAYYRDAEAYRHSPV	19
DYILQR	6
AAAALGNLVSDLAGLGLAGYVEALASRL	28
DYLIQR	6
DYNLKW	6
DYSSVV	6
DYVVFV	6
EACTGP	6
EADDRA	6
EAIAEL	6
EALEKF	6
EALELR	6
EALERV	6
AAAALTLDSNIKYFAA	16
EARQAI	6
EASNCF	6
EAVREV	6
ECQLNN	6
ECSPRT	6
EDEEQQ	6
EDERPN	6
EDHRQV	6
EDIKQM	6
EDIQRL	6
EDKAWL	6
EDLLFN	6
AAAAPAAAAEPEEED	15
EDLQRL	6
EDQIRI	6
EDQIRL	6
EDTVTP	6
EDYPSP	6
AAAAPAKAAAAPAKA	15
AAAAPAKAAAPPAKA	15
AAAAPAKAAAPPAKT	15
AAAAPAKAATAPAKA	15
AAAAPAKVEAKEESE	15
EEDEDE	6
EEEHEQ	6
EEILVY	6
EEPKLK	6
AAAAPGTAEKLSPKAATLAERSAG	24
EESIYQ	6
EEVILL	6
EEVLIL	6
EEVLLI	6
EEVLLL	6
EFEFVL	6
EFIEEL	6
EFKADE	6
EFLVNT	6
EFPPKN	6
EFRVAT	6
EFTRIL	6
EFVQRL	6
EFVYKV	6
EGFATF	6
EGFSGG	6
EGIYKT	6
EGKVVL	6
AAAAQSVYAFSARPLAGGEPVS	22
EGLDIR	6
AAAARAAQKRTAAGI	15
EHAVGN	6
EHFNIL	6
EHGIQP	6
EHIHKL	6
EHIWTL	6
EHLHKI	6
EHLHKL	6
AAAASAAEAGIATTG	15
EHPRPH	6
AAAASGSSLDSFSRG	15
EHPVLL	6
AAAASSSAASPHYQEW	16
EHTFHV	6
EHVWFY	6
EIIIKI	6
EIIIKL	6
EIILKL	6
EIIRKY	6
EIKITP	6
EILLQK	6
EILNNV	6
EIPRPR	6
EIQQEM	6
EIREEI	6
EIREEL	6
EIRPSA	6
EIRQYL	6
EIVEMY	6
EKCFGT	6
EKDGKK	6
AAAAVAGGGGLLGPHLLGAPPPPPPPPPPLA	31
AAAAVAHAVAPAGVGGTALT	20
EKFMTF	6
EKGGRK	6
EKMALY	6
ELAELR	6
ELATQK	6
ELDKWA	6
ELFPAF	6
ELGPIR	6
ELGVRE	6
ELIRKY	6
AAAAVQGGRSGGSGG	15
AAAAVQGGRSGGSGGCSGAGGASN	24
AAAAVRQMNPHIRVT	15
ELITML	6
ELLIKI	6
AAAAVSGXFREPDRPWLPSPYPSSS	25
ELLLKL	6
ELLRKY	6
ELPLYY	6
ELPPTP	6
AAAAVVAAAAAAAAAAAAANANAST	25
ELREEI	6
ELREEL	6
ELRLLY	6
ELRQFL	6
AAAAVVEFQRAQSLL	15
AAAAVVEFQRAQSLLSTD	18
AAAAVVEFQRAQSLLSTDR	19
AAAAVVEFQRAQSLLSTDRE	20
AAAAVVEFQRAQSLLSTDREAS	22
ELRQWY	6
ELRQYL	6
ELVKKY	6
ELVPLL	6
AAACRKRTWLGWEEG	15
EMILYY	6
AAADAEAVPARGEPQQD	17
EMVLLQ	6
ENDIRV	6
ENKVLV	6
ENQLDQ	6
ENTNIT	6
ENYPTY	6
EPQQKG	6
EPSLNE	6
EPVPVE	6
EPVVAI	6
EQFERY	6
EQKSKQ	6
EQRRAA	6
ERLYIG	6
ERNEEE	6
ERRLYY	6
ERSDSM	6
ERTFQY	6
ERTITI	6
ERTITM	6
ERTLTL	6
ERVWEY	6
AAADKPSLFGQAAAG	15
ESFYKF	6
ESIYQC	6
ESPFAR	6
ESRRAL	6
ESVGGV	6
ETFVHL	6
ETLVTF	6
ETSKKW	6
ETVFLL	6
EVDDEA	6
EVFCVQ	6
EVGKVA	6
EVIGNY	6
EVINYL	6
EVLTTL	6
EVMKLT	6
EVNQIV	6
EVTVGL	6
EVVQRF	6
EYAMRW	6
EYFIRK	6
EYIARM	6
EYSHAF	6
EYSQRW	6
EYTIVI	6
FAAACR	6
AAAEAARESAINAIKA	16
FAKNDL	6
FAMDVY	6
FASQVV	6
FCMENS	6
FCVQPE	6
FDFSKL	6
FDGVLY	6
AAAEEEEDDDMGFGL	15
FDIHQV	6
FDIRFY	6
FDLKAF	6
FDLVYR	6
FDVLSY	6
FDVTNL	6
FEIGHF	6
AAAEGLSHEVGSGRL	15
FETTMR	6
FFDYRY	6
FFILKY	6
FFKTHY	6
FFNTPK	6
FFREAF	6
FFVKVF	6
AAAEKAGMSAEQAQGL	16
AAAEKFKVQGEAVSN	15
AAAEKFKVQGEAVSNIQEN	19
FGAIYG	6
AAAEKLFGNMEGDCP	15
AAAEKLFGNMEGDCPS	16
AAAEKLFGNMEGDCPSD	17
AAAEKLFGNMEGDCPSDW	18
AAAEKLFGNMEGDCPSDWK	19
FGDSYI	6
FGFERL	6
FGKGGI	6
FGLSRY	6
FGMYDY	6
FGPIHM	6
FGPKNF	6
AAAEPEEEDDDDDFG	15
FGRIGR	6
FGSLGG	6
FGTYLW	6
FHQHYL	6
FHVVTF	6
FIAPGY	6
FIFNLY	6
AAAERAKRQAQQERDEL	17
FIGEFM	6
FIHLSF	6
FIINTL	6
FIMNEY	6
FINFIY	6
FIREEY	6
FIRRLF	6
FITHLY	6
AAAERPGEAAVASSP	15
AAAERPGEAAVASSPS	16
AAAERPGEAAVASSPSK	17
FITYSY	6
FIYLDD	6
FKADEK	6
FKANVF	6
FKDYSS	6
FKFAMY	6
FKIYDF	6
FKNPHA	6
AAAETQSLREQPEMEDANSEK	21
FKPPKY	6
FKVPLF	6
AAAEVAGQFVIKLTHD	16
AAAEVAGQFVIKLTHDVE	18
FLANAL	6
FLDLPL	6
FLFRWY	6
FLLNTL	6
FLQNFS	6
AAAEWKYVAMVMDHILLGVFMLVCIIGTLAVFAGRLIELNQQG	43
FLQTPK	6
FLRLYL	6
FLRSAL	6
FLSFKF	6
FLVDKY	6
FLVHFY	6
FLVNTW	6
AAAFAVSRLEQDEYA	15
FLYRFL	6
FNIEMK	6
FNIYKS	6
FPDLGV	6
FPENLR	6
FPRSAK	6
FPSDEF	6
FQDNGR	6
FQMEQY	6
FQRTTY	6
FQYSPG	6
FRGKDL	6
FRNSWD	6
FRQMQL	6
FSEWSK	6
AAAFVNQHLCGSHLV	15
AAAFVNQHLCGSHLVEALYLVCGERGFFYT	30
FSGFSG	6
FSGVSW	6
FSRHLY	6
AAAGAEAGKATTEEQ	15
FSVLHY	6
AAAGAGNRAAVAVAVA	16
FSYDTR	6
FTHPTI	6
FVAATY	6
AAAGAKKAKSPKKAK	15
FVHPEW	6
FVPSMQ	6
FYIRIL	6
FYQTSY	6
FYSMHY	6
GAIYGA	6
GATEIQ	6
GAVDSI	6
GCGLFG	6
GCQTRN	6
GCRKEV	6
GDILVF	6
GDRAGV	6
AAAGDKLSLFGQAAA	15
AAAGDKPAPFGQAAA	15
AAAGDKPPPFGQAAA	15
AAAGDKPPPFGQAAE	15
AAAGDKPSLFGQAAA	15
AAAGDKPSPFGQAAA	15
AAAGDKPSPFGQGTA	15
AAAGDLVGPGCAEYA	15
AAAGEFADDPCSSVKR	16
AAAGFASKTPANQAISMIDG	20
GDSYII	6
GDTAWD	6
GDWAAY	6
GDYLID	6
GEDGYI	6
GEIRPS	6
GESGDY	6
AAAGGGAAAVPPGAAAGG	18
AAAGGGGGGAAAAGRAY	17
GETKFV	6
GEVWVT	6
GEYGQP	6
AAAGGGGGGGRYYGGG	16
AAAGGGGGGGRYYGGGSEG	19
AAAGGGGGGGRYYGGGSEGGRAPK	24
GFIVYK	6
GFQYSP	6
GFRPEY	6
AAAGGHPCQGLYHHS	15
AAAGGKKVKKAAKPSVPKVPKGRK	24
AAAGGKPSPFGQAAA	15
GFSYDT	6
AAAGGNQKNSPDRVKRPMNA	20
GFTLEF	6
GFVANF	6
GFVPSM	6
GGIVTC	6
GGKIRG	6
GGPLTN	6
GGRKPA	6
GGVATY	6
GGVFTS	6
GGVKKI	6
GHGHHT	6
GHLAPL	6
GHLLRY	6
AAAGIMKNPTVDGIT	15
GHVHLY	6
GIIKTI	6
AAAGKQELAKYFLAEL	16
AAAGKQELAKYFLAELLSEPNQTEN	25
GIILKT	6
AAAGLAAAAPLESRQ	15
GILLEN	6
GILLKT	6
GILRLY	6
GILTLK	6
GIRRFL	6
GIVTCA	6
GKEVLP	6
GKGGIV	6
GKIRAV	6
GKIVIV	6
GKIWKL	6
GKVVLP	6
AAAGLVGVLAGLAFQ	15
GLALSL	6
GLDFNE	6
GLDIQK	6
GLELPE	6
GLFGKG	6
GLGFYG	6
GLIIKT	6
GLLGPY	6
GLLRLY	6
GLLTIK	6
GLQLIQ	6
GLSSVA	6
GLTVVI	6
AAAGQLDAQVGPEGILQ	17
GMSGSG	6
AAAGRIAIPGLAGAG	15
AAAGRIAIPGLAGAGNS	17
AAAGRIAIPGLAGAGNSV	18
AAAGRIAIPGLAGAGNSVL	19
GNAFHL	6
GNGCGL	6
GNKWLY	6
AAAGSHQLSMGQPHN	15
GNLLFT	6
GNLTAG	6
GNPDPE	6
GPLTNS	6
AAAGTAVQDSRSHVYAHQAQ	20
GPPGCG	6
GQDEDE	6
GQNCGY	6
GQRVEF	6
GREEGQ	6
GRKPAR	6
GRLITV	6
GRYAES	6
GSFFLY	6
GSNQNG	6
GSNWIQ	6
GSQGFP	6
GSQVPE	6
GSSYGF	6
GTIVIR	6
GTRPSL	6
GTRQLE	6
GTTLPK	6
GVCYGD	6
GVFTSI	6
GVIITW	6
GVITQV	6
GVKKIH	6
AAAGYDVEKNNSRIK	15
AAAGYDVEKNNSRIKL	16
AAAGYDVEKNNSRIKLG	17
AAAGYDVEKNNSRIKLGIK	19
AAAGYDVEKNNSRIKLGLK	19
GVREGK	6
GVRVCE	6
GVSGGS	6
GVSWTM	6
GVTRPS	6
GVTVSK	6
GVVTLY	6
GWGNGC	6
GWQYQS	6
GYGSAD	6
GYGTVT	6
GYLEQL	6
GYLHVF	6
GYQSSS	6
GYVLVN	6
HATTHY	6
HFFFPK	6
HFIFTY	6
HFNSKR	6
HGSKYL	6
HGTIVI	6
AAAIAGAKLRKVSKQ	15
AAAIAGAKLRKVSKQE	16
AAAIAGAKLRKVSKQEE	17
HIFPAL	6
HIHSVW	6
AAAIAWLLGSSTSQK	15
HIPSEK	6
HIVNIV	6
AAAIAYGLDKKVGAE	15
AAAIAYGLDKREGEKN	16
HLAPLG	6
HLFFKY	6
AAAIFKLEGALGADT	15
AAAIFKLEGALGADTT	16
AAAIFMTATPPGATD	15
AAAIFMTATPPGSAE	15
AAAIFMTATPPGSID	15
AAAIFMTATPPGSME	15
AAAIFMTATPPGSVE	15
AAAIFMTATPPGTAD	15
AAAIFMTATPPGTID	15
AAAIFMTATPPGTTD	15
HLVNLV	6
HLYCQQ	6
HMVTHF	6
HPYGRY	6
HQSQKG	6
AAAIKALELYKINAK	15
AAAILSLGNVLNYLDR	16
HQTAYN	6
HQVFGA	6
AAAIQLKCSDSMPCKD	16
HRQVVE	6
HRQWFL	6
AAAIQTMSLDAERRK	15
HRSILD	6
HSAPLG	6
HSGAEF	6
HSMRYF	6
AAAISKTAVAPIERVK	16
HSMVDR	6
HSVWKD	6
HVLGRL	6
HVTEGV	6
HVVDLP	6
HVVEGA	6
HYFLRY	6
HYQEAY	6
AAAKAPTKAAPKQKIVKPVK	20
AAAKAPTKAAPKQKIVKPVKVSAP	24
AAAKAPTKAAPKQKIVKPVKVSAPR	25
IADEDK	6
AAAKAQQEQELAADA	15
IAIAEL	6
AAAKASSPPGTLPKGARPGPG	21
IANYLM	6
IAQVNL	6
AAAKDTHEDHDTSTENTD	18
AAAKDTHEDHDTSTENTDESNHD	23
IARMLY	6
IASDAF	6
IASIAV	6
IAVPTG	6
AAAKFTGLSKEELLK	15
IAYDEE	6
IDEVRT	6
IDIKTI	6
IDLEKY	6
AAAKIRKENPVVVAEK	16
AAAKKAPAKKAAAKK	15
AAAKLLADSTARMVEAAK	18
IDLIIK	6
AAAKLLSHPFLSTHLG	16
AAAKLLSHPFLSTHLGS	17
AAAKLLSHPFLSTHLGSSM	19
IDLQQY	6
IDQDKY	6
IDTTIM	6
IEAIHT	6
AAAKPKKATKSPAKPK	16
AAAKPKKATKSPAKPKAVKPK	21
AAAKPKKATKSPAKPKAVKPKA	22
IEHHLF	6
IERLVW	6
IERPTY	6
IFFILE	6
IFFSFY	6
AAAKQKAAAKKAAAP	15
IFIEME	6
IFLHTV	6
IFLNTI	6
IFTDLY	6
AAAKTHTTALAGRSPS	16
AAAKTHTTALAGRSPSPA	18
IFVVRF	6
IGGPLT	6
IGHVGA	6
IGILSR	6
IGISNR	6
IGNERF	6
IGQMFE	6
AAAKVYSLFREQDAPV	16
AAALAAAAVKAKHLAA	16
IGRLSY	6
IGVIIT	6
IHIPSE	6
IHSVWK	6
IIAEKT	6
IIDQFF	6
AAALASAATKAKHLA	15
AAALASAATKAKHLAA	16
AAALASFLMGFMVGWFI	17
IIGWNI	6
IIIGVE	6
IIIHSL	6
AAALEAMKDYTKAMDV	16
AAALEAMKDYTKAMDVY	17
IIILIL	6
IIILLL	6
IILIII	6
AAALEQLLGQTADVA	15
IILILL	6
IILLIL	6
AAALGDGKEPEGIFSRVVQYH	21
IILLLL	6
AAALGIGTDSVILIK	15
IIMTMI	6
IISESF	6
IISEVF	6
IITWIG	6
IKEQQQ	6
IKFNLY	6
IKSLTE	6
ILIILL	6
ILILIL	6
AAALKSLGFDKPQEKD	16
ILLEPY	6
ILLIII	6
ILLILI	6
ILLLII	6
AAALNLPSASAVQAHSPSSFSDTYPTATAL	30
ILLLIL	6
ILLLLI	6
ILLLLL	6
ILNGLY	6
ILQSEL	6
ILRYSW	6
AAALPQPASPVVSAP	15
ILSEVF	6
ILTNWY	6
AAALPSPILNPDIPYNQL	18
ILWSEA	6
IMAKNE	6
IMLNHF	6
IMSDES	6
IMSMGY	6
INNEWC	6
INVDEV	6
IPISTF	6
IQCDLS	6
IQLINV	6
AAALSLCRIPAVSVP	15
IQPHQW	6
AAALSQALRLEAPELP	16
IQRLTY	6
IRGERA	6
IRGSQG	6
AAALVDDVWLYVSGGR	16
AAALVDDVWLYVSGGRTPH	19
AAALVDDVWLYVSGGRTPHD	20
IRLSFN	6
IRQIEF	6
IRQLEF	6
IRVEES	6
AAALVVGSLALAGCTTTPDK	20
IRVGYY	6
IRVQYE	6
ISAVIK	6
ISGIIL	6
AAAMAAAAAETSQRIQ	16
ISHLNY	6
ISLIRY	6
AAAMDKVFTTGFAQE	15
ISLKLT	6
AAAMKRHGLDNYRGY	15
AAAMKTTTATTGDSD	15
AAAMKTTTATTGNSD	15
AAAMNGLAGPLHGLAN	16
AAAMNGLAGPLHGLANQ	17
AAAMNGLAGPLHGLANQE	18
ISLLRY	6
AAAMSKYDLKLAVPEGKQ	18
ISLRSL	6
ISNRDF	6
ITEEEK	6
ITEIYL	6
ITENVL	6
AAANAAAGAAENAFR	15
AAANAAAGAAENAFRAP	17
ITGQTY	6
ITWIGM	6
AAANAASTAASSAAQ	15
IVFKHF	6
IVFPDL	6
IVGTEL	6
IVIRVQ	6
IVLTGI	6
IVLTTY	6
IVSELL	6
AAANFFSASCVPCADQ	16
AAANFFSASCVPCADQS	17
AAANFFSASCVPCADQSSFPK	21
IVTCAM	6
IVTTNV	6
IWHHTF	6
IYGAAF	6
IYHFRE	6
IYKSVR	6
AAANLTEQDKEIFSEAVK	18
IYLQAY	6
IYNANY	6
AAANMDTSLPAWEEG	15
IYQCCD	6
KADEKK	6
KAEPLT	6
AAANPISGHYDRSKSL	16
KAFFEL	6
KALEYL	6
KALLYR	6
KASAAC	6
KAVNHI	6
AAANRRPSLLGWEEG	15
KAWLVH	6
KDGEDK	6
KDGEGA	6
KDKATF	6
KDLLED	6
AAANVVKSGIFLSVAAGNE	19
KDRMVN	6
KDYSSV	6
KEDLVF	6
AAAPAAAAEEEEDDD	15
KEEKHG	6
AAAPAAAATAPTTAA	15
AAAPAAAATAPTTAATTAATAAQ	23
KFAWAI	6
AAAPAAASGPNQMSF	15
AAAPAAASGPNQMSFT	16
AAAPAAASGPNQMSFTFASPTQVF	24
KGGIVT	6
KGGLRV	6
KGGRKP	6
KGILSN	6
KGQNCG	6
KGQRFR	6
AAAPAEEKKVEAKKE	15
KHQQEE	6
KHRVPK	6
KIFQEM	6
KIHIPS	6
KIISSF	6
KILIGV	6
KILSSF	6
KIPAVF	6
KITKTI	6
KKADAE	6
KKIHIP	6
KKNMEG	6
AAAPAKAAAAPAKAA	15
AAAPAKAAAPAKAAA	15
AAAPAKAAAPPAKAA	15
AAAPAKAAAPPAKTA	15
AAAPAKAATAPAKAA	15
KKNPMG	6
KKVEKV	6
KLCGVL	6
KLFKDY	6
KLFNEF	6
AAAPAPGTPATGADT	15
KLLSSF	6
KLPGKF	6
KLQDCT	6
KMALYD	6
KMLLLW	6
KMQAMK	6
KNEVFC	6
KNPHAK	6
KNPMGF	6
KPARLI	6
AAAPASVPAQAPKRTQAPT	19
AAAPASVPAQAPKRTQAPTK	20
AAAPASVPAQAPKRTQAPTKA	21
AAAPASVPAQAPKRTQAPTKASE	23
KPGKIS	6
KPGRYD	6
KPLVAS	6
AAAPEQIAADIPEVVV	16
KPRPTR	6
KPSDGN	6
KQIREL	6
KQKIIR	6
KQQESK	6
KQQLQD	6
KRHVLG	6
KSITDE	6
KSKKNP	6
AAAPGKNVVNVQTKP	15
KSLTER	6
KSQSES	6
KSVAPF	6
KSVENV	6
KSVIEI	6
KSVPLS	6
AAAPGTAEKLSPKAATLAERSA	22
AAAPGWRSPDPRSRLAAP	18
KTDPEI	6
KTGQFL	6
KTIAYD	6
KTLKMI	6
KTTLLK	6
KTYFPH	6
AAAPKKAAAPKKAAA	15
AAAPKKAAAPQKAAA	15
KTYVTP	6
AAAPKKTAAPKKAAA	15
AAAPKNGTATTGDSD	15
KVFLEN	6
KVHLMY	6
KVIVVG	6
KVLENR	6
KVNGKM	6
KVPIPN	6
KVVLPE	6
KVWNLF	6
KVYKYF	6
KWNPDD	6
AAAPPAKAAAAPAKA	15
AAAPPAKAAAAPVGK	15
AAAPPAKAAAPPAKA	15
AAAPPAKAAAPPAKT	15
KYLQAP	6
AAAPPAKTAAAPAKA	15
KYYRMM	6
LAGSGL	6
LAIDTY	6
LALAEL	6
LAPEAR	6
LAPLGE	6
LASLAV	6
AAAPPKAVLKLEPPWINVLQEDS	23
LAVASF	6
LCKHSM	6
LDDSYS	6
LDDWGV	6
LDFELI	6
LDKVFR	6
LDLPLP	6
LDLQQY	6
LDTDYK	6
LEDTVT	6
LEHGGI	6
LEILKY	6
AAAPQKAAAPKKTAA	15
AAAPQKAAVAKKAVR	15
LEIVPN	6
LEKFDK	6
LELERY	6
LELIKY	6
LELLKY	6
LELRKY	6
LENIRF	6
LENLRF	6
LEYTIV	6
LFARKF	6
LFGKGG	6
LFGSNR	6
LFINTL	6
LFITQL	6
LFKDYS	6
LFLQPL	6
LFRETI	6
LFRETL	6
LFTDLY	6
LFTGHL	6
LFTLTY	6
LFVNSF	6
LGDTAW	6
LGGVFT	6
LGLDPG	6
AAAPVAAATTAAPAA	15
LGLTKL	6
LGRLIT	6
LGSQEG	6
LGVRVC	6
LHQVFG	6
AAAPVLTPAKVTGKSKKRN	19
LHVISY	6
LIDQFF	6
LIGVII	6
LIINTF	6
LILHYL	6
LILLIL	6
LILLLI	6
LILLLL	6
AAAQASAAAAAYEAA	15
AAAQEADGARSAVVAAGGGSSGQVTSNGSIGRD	33
LILNDF	6
LIMDQY	6
LINELY	6
LINVDE	6
LIQEIF	6
LIQELF	6
LIQLIN	6
LIQSEL	6
LIRVNM	6
LISIKY	6
LISLKY	6
AAAQKEVSGVKGFTL	15
AAAQKNFTMKLCKDASDILQ	20
LITVNP	6
LIVFPD	6
LIVHQI	6
LIYHYL	6
AAAQMPAYQELVEEA	15
LIYPPV	6
LKASAA	6
LKATVL	6
LKCRLR	6
LKLNWF	6
LKPWAL	6
LKQQWV	6
LKTPRV	6
LKVIRK	6
LKWNPD	6
LLDWKY	6
AAAQRKLLTPVTVLT	15
LLEDTV	6
AAAQTQVAEYKQLKDT	16
LLEDYY	6
LLFCME	6
AAAQYNPEPPPPRTHY	16
AAAQYNPEPPPPRTHYSNIE	20
LLFTGH	6
LLILIL	6
LLILLI	6
LLILLL	6
AAARAVTGVLASHPN	15
LLIYTY	6
LLLEIY	6
LLLEPY	6
AAARGLTLLFASGDS	15
AAARGLTLLFASGDSG	16
AAARGLTLLFASGDSGAG	18
AAARKAACACDQKPCSCSKV	20
LLLHYI	6
LLLIII	6
LLLILI	6
LLLILL	6
LLLLIL	6
LLLLLI	6
LLLLLL	6
LLNELY	6
LLPAAD	6
LLQELF	6
AAARSIRARDPGARVL	16
LLQLQY	6
LLQMED	6
LLQSEL	6
LLSGLL	6
LLSLKY	6
LLTYMI	6
LLVKNL	6
LMFEHY	6
LMPPKY	6
AAASAIQGNVTSIHS	15
AAASAIQGNVTSIHSL	16
LMRVGS	6
LNEEQD	6
LNGAAL	6
LNWNPF	6
LNYQHY	6
AAASDSRKGGEPAGY	15
LPGADT	6
LPGCRK	6
LPHHAD	6
LPHSNL	6
LPLPWL	6
LPMHIR	6
LPPVAD	6
LPQLGP	6
AAASGSSLDSFSRGS	15
AAASGSSLDSFSRGSL	16
LPQVVM	6
LPWLPG	6
LQCVGS	6
LQDCTM	6
LQLIQL	6
LQVDEF	6
LRDCCQ	6
LRILDI	6
LRKYCI	6
LRLPLL	6
LRLTWL	6
LRNVEL	6
LRSVYQ	6
AAASLAAIAIAFLAG	15
LRTFSW	6
LRVPAG	6
LSAVIK	6
AAASLHELCAARVSE	15
AAASLHELCAARVSEV	16
LSAVLK	6
LSFNPT	6
LSFSFL	6
LSGILL	6
LSGLIL	6
LSILRY	6
LSIRGF	6
LSLEIL	6
LSLIML	6
LSLLRY	6
LSNSYN	6
LSSEFI	6
LSSEFL	6
LSSKAV	6
LSSLII	6
LSSMLR	6
LSVHAY	6
LSVIKP	6
LSVPGY	6
LSVSLL	6
LSVSLV	6
LTAASV	6
AAASSSAASPHYQEW	15
LTCYLK	6
LTEEEK	6
LTELYL	6
LTERLY	6
LTGYGT	6
LTIDGY	6
LTKQGW	6
LTLEYL	6
LTNSKG	6
LTPCDN	6
LTPVNF	6
AAASVPAADKFKTFE	15
AAASWDALAAELASA	15
LTQEEF	6
LTREVY	6
LTSRPA	6
LTTKPI	6
LTTLQW	6
LTVPLR	6
LTVVSY	6
LVCRNE	6
LVFGQY	6
LVGQLY	6
LVGTEL	6
AAATATATAAVGAAT	15
LVGVVT	6
LVHRQW	6
LVIPLG	6
LVLDTD	6
LVLVGV	6
LVNTWK	6
AAATFLPLSSEPSPP	15
AAATGATPIAGRFTPGTF	18
AAATGATPIAGRFTPGTFTNQIQA	24
LVTFKN	6
LVTLTY	6
LVTSTL	6
LVVGLC	6
LVVNGQ	6
LWEEKF	6
LWVVKF	6
LYDVVS	6
AAATHPDTRAIDQFF	15
LYIGGP	6
LYILTY	6
LYLGAM	6
LYLPSF	6
LYQDVN	6
LYQEAR	6
AAATLTSKLYSLLFRRTST	19
AAATLTSKLYSLLFRRTSTF	20
AAATLTSKLYSLLFRRTSTFA	21
AAATLTSKLYSLLFRRTSTFAL	22
AAATLTSKLYSLLFRRTSTFALT	23
AAATLTSKLYSLLFRRTSTFALTIIVGVMFFERAFDQGADAIYDHINEGKLWKHIKHKYENK	62
LYREFD	6
AAATPAKKTVTPAKAVTTPGKK	22
LYTHVY	6
AAATPAVRTVPQYKYAAGVRNPQQHLN	27
LYTLGY	6
MAFHIY	6
MAILGD	6
MAKNEV	6
AAATQAVPAPNQQPEVF	17
MAKNKP	6
MASPGS	6
MCRFGP	6
MECSPR	6
MEDKAW	6
MEGKVV	6
AAATSALVKAASAAQR	16
AAATSALVKAASAAQRE	17
MENSAE	6
MFTCKK	6
MGFSYD	6
MGHLKY	6
MGSSYG	6
MHIRLS	6
MILHEF	6
MKLTAA	6
MMQTVR	6
MQTFVL	6
MRLSQL	6
MSDHWR	6
AAAVAAAGAGEPQSPD	16
MSPARR	6
MSSGNL	6
MTFHLF	6
MTIINL	6
MTILNL	6
AAAVDEAFPLDEAEDV	16
MTLINL	6
MTLQRY	6
MTLTSF	6
MTQKAR	6
MVDRGW	6
MVGFSA	6
MVLLQM	6
MVRLAF	6
NAFEEL	6
NAMRYI	6
NATCPR	6
NCSSYA	6
NDECAQ	6
NDIRVE	6
NDTGKH	6
NEMVLL	6
AAAVKNEKEQKNQEADV	17
AAAVKQAWEDGICGI	15
NEVFCV	6
NEWCRC	6
NFFRMF	6
NFHLQK	6
NFLLRY	6
NFLSRY	6
NFLVRY	6
NFLYLR	6
NFSISI	6
NFTQVG	6
AAAVQKRVETVSQTLRK	17
AAAVRALVARLLGPGP	16
AAAVRALVARLLGPGPA	17
NGCGLF	6
NGEPTV	6
NGFLLY	6
NGLHSP	6
AAAVRDISEASVFDA	15
AAAVRDISEASVFDAYVLPKL	21
NGVVQM	6
NHIHSV	6
NHWNHF	6
NIAIEF	6
NIIHKF	6
NIISQF	6
NIMQIW	6
NIMVQY	6
NKPVQA	6
AAAWGGSGSEAYQGV	15
NKTFLT	6
NKVFKF	6
NLEYTI	6
AAAWQAVEPSDIAAC	15
NLIDTS	6
NLKWNP	6
NLLFTG	6
NLLGVC	6
AAAYAAAAAAKAAAA	15
NLLIAK	6
NLLSQF	6
NLSSKA	6
AAAYASQPAAYAAQA	15
NMEGKV	6
NNLGTI	6
AAAYFVGYLKPTTFM	15
NNVDQI	6
NPDDYG	6
NPPDHS	6
AAAYIQCQFEDLNRR	15
AAAYIQCQFEDLNRRK	16
AAAYLDAVKQGAKPVG	16
NQIVTT	6
NQRLKY	6
NQRPFL	6
NQRRRR	6
NRDFVE	6
NREMFW	6
NRNGSH	6
NRSMWQ	6
AACACDQKPCSCSKVDVNYA	20
NRVLFG	6
NSAEPE	6
NSKGQN	6
NSLEEF	6
NSRSTS	6
AACCHLAKALNDFSNS	16
NSTMGY	6
NSYNLG	6
NTGEIR	6
NTWKSK	6
AACEDPRQRTILDKQ	15
NTYIFY	6
NVDEVN	6
NVIREF	6
NVRLKQ	6
NVRYSW	6
NVVNLY	6
NWFDIT	6
AACHLAKALQTYSETG	16
NYFEKL	6
NYLYDN	6
PAAVLR	6
AACLQQTQIEEARAGPC	17
AACLTKAGKRVIQLS	15
PADPPF	6
PAIVHI	6
PANGKF	6
PAPQPP	6
PARLIV	6
PATGYK	6
AACQAVKHSHLQALS	15
PDDYGG	6
PDHPPQ	6
AACQLLLGQPQLAAQSCDR	19
PDLGVR	6
AACREGEDNSKRNPI	15
AACRKHGSSIGWEEG	15
AACRKVQHMVVKAAL	15
PDNRIE	6
PEARQA	6
PEAVLR	6
AACSDSAQGSDVSLTA	16
AACSQLAKAMDTFTNN	16
AACSQLAKAMETFNHN	16
PEKGGR	6
PEQSLA	6
PESPFA	6
PEVCKV	6
PFGDSY	6
PFPRPQ	6
PGHLAP	6
PGKLIY	6
PGLARQ	6
PGPPPP	6
PGQRVE	6
PHIHAF	6
PHMHAY	6
AADAEPLEIILHLPLL	16
PHPMGY	6
PHSQEY	6
AADAFKELDDDMDGTV	16
AADAFKELDDDMDGTVS	17
PHVFTK	6
PHVRGS	6
PHVVDL	6
PIDTTI	6
PIGHLY	6
PIRPPK	6
PKQYRY	6
AADAILHTPGCVPCV	15
PKVFTF	6
PKVMHY	6
PLAHMF	6
AADALIAISNYRLHIK	16
PLGEIR	6
PLGVTR	6
PLLYPS	6
PLPPVA	6
PLPWLP	6
PLQKTY	6
PLSTPV	6
PLTETY	6
PLTNSK	6
PLTVPV	6
PLTWDY	6
PNFLAH	6
PPAAPG	6
PPDHSA	6
PPFSPQ	6
PPIVIH	6
PPLLLL	6
PPLLPH	6
PPLPHV	6
PPLPPV	6
PPPGIR	6
PPPGMR	6
PPPHHI	6
PPVADL	6
PQDRHQ	6
PQFLTY	6
PQLGPR	6
PQNHKL	6
PQPGLR	6
PQQLPQ	6
PQVVMG	6
PRAPII	6
PRHFPQ	6
PRKLYM	6
PRPGVT	6
PRQPSY	6
PRTGLD	6
PSAPPL	6
PSAVAV	6
PSGDRA	6
PSHFSR	6
PSPGPG	6
AADEEAFEDNSEEYIRR	17
PSVFHV	6
PSVNLF	6
PTAAAF	6
PTGVAW	6
PTIHTV	6
PTVFYN	6
AADEKAVSAAEEVKTYK	17
PVADLP	6
PVEDHR	6
PVISKL	6
AADELVGGPPVEASAAAL	18
PVNAHY	6
PVPLTV	6
PVVITY	6
PVVLTY	6
PVVWKN	6
PWKTNY	6
PWLPGA	6
PWSWCD	6
PYLLKY	6
PYQVHV	6
AADESTGSIAKRLQSIGTENTEE	23
PYVIWK	6
QAIKSL	6
QCCDLA	6
QDIKMI	6
QDVVVL	6
QEEEGG	6
QEEQPL	6
QFSRNY	6
QGFFQP	6
QGGCGR	6
QGIHYI	6
QGMLPV	6
QGQHQQ	6
QGSFQP	6
QGSNWI	6
QGVLAK	6
QIPTAF	6
QIVGGV	6
AADFEIGHFLRERIIP	16
QIVTTN	6
QKVHRF	6
QLADIN	6
QLGPRR	6
QLINVD	6
QLIQLI	6
QLKLNW	6
QLQPFP	6
QLSNIT	6
QLYKQK	6
QMFQRF	6
QNCGYR	6
QPEKGG	6
QPGHLA	6
AADFSITQFRHIGRL	15
QPGLRR	6
QPHQEE	6
QPLPST	6
AADFWDRTDRYLRDIGSRV	19
QPQPFP	6
QPQQPF	6
QPRAEV	6
QPRPDH	6
QQDEDE	6
QQDSCR	6
QQEPRG	6
AADGERSPLLSEPIDGGAGGN	21
QQFGRD	6
QQFHNQ	6
QQPPQQ	6
QQQPFP	6
QQWVDY	6
QRPQEE	6
QRVEFL	6
QSDDEC	6
QSKKAN	6
AADGHPELGPDGHPGPGTA	19
QSLACQ	6
QSQSRN	6
QTDRED	6
QTFMYY	6
AADGKGVVVVIKRRSGQRKP	20
QTHAGY	6
QTNYRG	6
QTSNLD	6
QVFGAI	6
QVIYQL	6
QVKGFV	6
AADGPGGPPAPAAGAW	16
QVLLSL	6
QVPEAV	6
QVVEVT	6
QVVMGS	6
QWFLDL	6
QWVDYN	6
QYLQKV	6
QYNEQY	6
QYSCDH	6
QYSPGQ	6
RAAKLQ	6
AADGSAVSTVTKTER	15
RAAPTG	6
RAGVCY	6
RARAKW	6
RCFDST	6
RCGDLS	6
RDFVEG	6
REGKEV	6
REKAKW	6
RELLKM	6
RFETLF	6
RFQTLF	6
RGAKRM	6
RGAPGG	6
RGDVTF	6
RGEARK	6
AADHAAPEDKYEAFV	15
AADHCPVVEVNGVTI	15
AADHDVGSELPPEGVLGALL	20
AADHDVGSELPPEGVLGALLRV	22
RGRGCQ	6
AADHRQLQLSISSCLQQL	18
RGSQGF	6
RGWGNG	6
RHFCRY	6
RHVLGR	6
RIESEG	6
RIFVYF	6
RITLDL	6
RKEVMK	6
RKPARL	6
RKSCGF	6
RKYCIE	6
RLDNLL	6
AADIEQQAVFAVFDENK	17
RLITVN	6
RLIVFP	6
RLKQQW	6
RLPDDD	6
RLTLDI	6
RLYIGG	6
RMAILG	6
RMRKVL	6
RMYVGG	6
RNLFVD	6
RNVELQ	6
RPKPWH	6
RPSAPP	6
RPVEDH	6
RQAIKS	6
RQQEPE	6
AADIRFVYTPAMESV	15
RQVVEV	6
AADIRVAPAMALTPP	15
AADIRWTEKTPEEPTRYL	18
RQWFLD	6
RRDYVF	6
RRMELK	6
RRPLPR	6
AADIVFLIDSSEGVRPDG	18
RSCNSE	6
RSTSLS	6
RTGEGL	6
RTGLDF	6
RTLQSA	6
RVCEKM	6
AADKAIEKMNGMLLNDR	17
AADKAIEKMNGMLLNDRK	18
RVEESI	6
RVEFLV	6
RVLITL	6
RVQYEG	6
AADKFKEINNAHAIL	15
RVRYFI	6
RYAHPS	6
AADKGNVKAAWGKVGGHAAEYGAEAL	26
RYDERY	6
RYGWYL	6
SAACRA	6
SAKKIK	6
SALQSV	6
AADKIYFMPWTPYRT	15
AADKIYFMPWTPYRTD	16
AADKIYFMPWTPYRTDT	17
AADKKKLEEVAGKYN	15
SAPLGV	6
SAPPLP	6
SCPLSK	6
SCRKQL	6
AADKPSLFGQAAAGD	15
SDRETL	6
SDVGEF	6
SEGGFI	6
SERDSY	6
AADKRSKALKASAPAPG	17
AADKRSKALKASAPAPGHH	19
SETLRY	6
SFFCEL	6
AADKVVEEIRRRGGKA	16
AADKVVEEIRRRGGKAVA	18
SFKLAY	6
AADKYLYVDKNFINNP	16
AADKYLYVDKNFINNPL	17
AADKYLYVDKNFINNPLAQ	19
SFLLVK	6
SFVLEF	6
SGGSWV	6
SGLILL	6
SGLLLL	6
SGNLLF	6
SGPWSW	6
SGTTIK	6
AADLDDFSKQLQQSM	15
AADLDDFSKQLQQSMS	16
SGVPAL	6
SGVSWT	6
SHLLHL	6
SHPGAV	6
AADLGVLIQNGAKHVQ	16
SHPTYS	6
AADLGVLIQNSAKHVQ	16
SHYKVG	6
SIRDEY	6
SIRKIQ	6
SIVLFY	6
SIYQCC	6
SKAVNH	6
SKDWSF	6
SKGQNC	6
SKKNPM	6
SKKVCA	6
SKKVKG	6
SKLLTL	6
SKLVWF	6
AADLTASTTATATLVEPARI	20
SKVFYL	6
SLAAYY	6
SLDGKK	6
SLFRFK	6
SLGGVF	6
SLMHSF	6
SLNEEQ	6
AADMAAQITKRKWEA	15
AADMAAQITKRKWEAA	16
AADMAAQITKRKWEAAH	17
AADMAAQITKRKWEAAHEAEQLR	23
AADMAAQITKRKWEAV	16
AADMAAQITKRKWEAVH	17
SLNTHI	6
AADMAAQTTKHKWEA	15
AADMAAQTTKHKWEAA	16
SLQPED	6
AADMDDFSRQLQNSMS	16
AADMILLDDNFASIVT	16
SLSVSL	6
SLTERL	6
SLVDNS	6
SLVLTI	6
AADMWGPPNDPAWQR	15
AADMWGPSSDPAWER	15
SLVLVG	6
AADNGFLSHNFLTVAPG	17
AADNGFLSHNFLTVAPGH	18
AADNGFLSHNFLTVAPGHSS	20
SLVSLL	6
SMEDIK	6
AADNQIYIAGHPAFVNY	17
AADPALHVASASALYD	16
SMLRSV	6
SMVDRG	6
AADPAMHIASSNAFLD	16
SNADIK	6
SNKAVY	6
SNLENE	6
SNRDFV	6
SNSKVE	6
SPFART	6
SPGQRV	6
SPIPMN	6
SPQLEN	6
SPQLQN	6
SPRTGL	6
SQHPEL	6
SQSLKK	6
SREKGT	6
SRFWLW	6
SRGAPG	6
AADPLDLLALEGTEKF	16
SRPYMA	6
SRSERR	6
SRSTSL	6
SSELFT	6
SSKAVN	6
AADPPAENSSAPEAEQGGAE	20
SSKFIF	6
SSKKKW	6
AADPSLSWLTGSSPWLV	17
SSKRIS	6
SSLRGF	6
SSLRVL	6
SSPPCE	6
SSRQSI	6
SSSGAG	6
SSVFHF	6
SSVVRP	6
SSYGFQ	6
STLPQV	6
AADQDTSYRISEEST	15
AADQEVILWDHKIPEDIL	18
AADQEVILWDHKIPEDILK	19
STSLSV	6
STVTEN	6
STWKAR	6
SVKVYF	6
AADQREVTVYNLEPE	15
AADQREVTVYNLEPER	16
SVPEVC	6
SVRYVY	6
SVSKLG	6
SVSLVL	6
SVVRPV	6
AADREKIEASRNELH	15
SVWKDL	6
AADRGGADVASIHLLTA	17
AADRGGADVASIHLLTARAT	20
AADRGGADVASIHLLTARATN	21
AADRGGADVASIHLLTARATNSQL	24
SVYQEL	6
SWCDPA	6
SWVDIV	6
AADRNHYRRYPRRRGPPRNY	20
SWYGAG	6
AADRRFGIQAQMVTTDF	17
AADRRFGIQAQMVTTDFQ	18
SYDTRC	6
SYFQKV	6
SYGFQY	6
SYIIIG	6
SYIRVL	6
SYNLHP	6
SYVHQY	6
SYVRHV	6
TAFSKN	6
TAGGQY	6
TAPGVV	6
TATTAG	6
TAWDFG	6
TCAMFT	6
TCKKNM	6
TDYKKY	6
TEMSEL	6
TENDIR	6
TERLYI	6
TEWSVV	6
TFHPTL	6
TFKNPH	6
TFMLHY	6
TFTAYY	6
TFVHIW	6
TGATEI	6
TGCRAM	6
TGFTSF	6
TGLDFN	6
TGYGTV	6
TGYKVS	6
AADTAAQITQRKLEAARAAEQ	21
THYLLY	6
AADTAAQITQRKWEA	15
AADTAAQITQRKWEAA	16
AADTAAQITQRKWEAAREA	19
AADTAAQITQRKWEAAREAE	20
AADTAAQITQRKWEAAREAEE	21
AADTAAQITQRKWEAAREAEQ	21
AADTAAQITQRKWEAAREAEQR	22
AADTAAQITQRKWEAAREAEQRR	23
AADTAAQITQRKWEAAREAEQRRA	24
AADTAAQITQRKWEAARVA	19
AADTAAQITQRKWEAARVAE	20
AADTAAQITQRKWEAARVAEQ	21
AADTAAQITQRKWEAARVAEQD	22
AADTAAQITQRKWEAARVAEQL	22
AADTAAQITQRKWEAARVAEQLR	23
AADTAVYYCARGNAMRGGLTY	21
AADTDGDGQVNYEEFVRVL	19
AADTDGDGQVNYEEFVRVLVSK	22
AADTDSAKGKATGGS	15
AADTDSAKGKATGSS	15
TIAYDE	6
TIMAKN	6
TIVIRV	6
AADTIASGSQRSTNS	15
TIVITP	6
TKKITL	6
AADTLTATNFRVVICH	16
AADTLTATNFRVVICHLP	18
TKTITY	6
TLLDGY	6
TLPQVV	6
TLPTYI	6
TLRIDF	6
TLRKYC	6
TLRLDL	6
TLRVYK	6
TLTEHY	6
TLVTFK	6
TLVYAL	6
[truncated: 998,000+ more rows]
