# Supplementary material for: Statistical Analysis and Tokenization of Epitopes to Construct Artificial Neoepitope Libraries
Source: ACS Synth Biol. 2023 Sep 13;12(10):2812–8. doi: 10.1021/acssynbio.3c00201 (PMC10594869; doi:10.1021/acssynbio.3c00201)
Supplement: Supplementary file 3 — sb3c00201_si_004.txt [file sb3c00201_si_004.txt]

	0
/	1
A	376854
B	5
C	40369
D	271097
E	334787
F	273743
G	301229
H	172406
I	306950
K	315688
L	500383
M	125329
N	220288
O	1
P	308636
Q	252702
R	311672
S	373336
T	314610
U	4
V	384379
W	86815
X	24
Y	238702
Z	10
l	1
n	1
LL	69217
AL	61234
SL	60126
VL	51157
EL	49220
AA	44466
TL	44806
RL	42666
KL	41571
SS	38498
GL	38736
PL	39593
IL	36923
AV	39730
SV	38019
EE	34478
DL	35133
QL	34220
TV	33226
FL	32929
EV	34918
SP	31941
KV	29516
AP	29907
AE	35727
SG	30058
NL	27018
AG	28596
PV	30317
YL	24733
KE	29410
RV	25373
DV	24504
ST	28409
GV	27930
SF	25620
SI	25217
KI	23261
AI	24943
SE	28863
AT	26842
SR	25667
HL	22144
QV	21948
AR	25304
AF	22746
PG	25802
DI	20357
TI	22102
NV	19309
KK	21979
EI	27690
DG	19968
SY	20107
AQ	21892
DP	20287
SK	24743
SQ	21214
TF	20275
AK	25131
GG	22924
PR	23547
AY	18680
NI	16820
RI	20126
EK	30147
DF	16376
TP	22830
TG	21302
DE	20544
PP	22595
FV	18117
TE	22469
TY	15970
QI	16771
QE	21683
HV	13950
NP	16382
QR	18060
TK	18800
SA	35237
GI	19737
SD	21914
QK	19480
TR	17023
GR	21860
YV	14842
PE	23864
PI	17729
ML	12024
AD	21556
NK	15648
VV	32874
NF	12567
RE	21550
GK	23143
SH	13690
GF	17391
RR	16110
GE	21281
PF	16931
DK	16764
YI	12572
TT	20545
PK	19999
QQ	15448
SN	16085
DR	14632
NE	14098
AH	12491
QF	12730
IV	22005
NR	12525
DY	12300
QY	12232
GY	14305
GP	22847
II	20803
AM	9795
RF	17103
SM	9137
AN	15520
QP	16419
RP	21690
NY	9948
DT	17266
IE	20826
RK	16268
SW	7989
FE	16003
GT	22537
VE	27605
RY	14542
HF	9651
HI	9953
AS	34817
NG	13886
HP	12572
FK	14593
FI	14440
GQ	16367
YE	12875
TQ	15128
FP	17256
TD	17332
HE	10028
WL	7159
MV	8182
KY	15155
TA	28873
IK	21575
VP	27294
DD	13698
KP	19576
TH	10059
TN	13148
ME	8701
RQ	15263
YP	13229
IP	21181
LP	45771
IR	19173
VK	26607
YK	11790
DQ	11179
FR	13095
YR	11480
AW	6107
DN	11067
TS	27738
HY	7652
QG	14647
VI	26069
NN	10103
MK	7673
MP	8587
YY	9094
ER	21929
FF	10916
KR	16401
NQ	10670
GD	16163
HR	9051
VY	19149
VR	22352
TM	7328
TW	5795
KF	14974
YF	10703
GN	13923
IQ	17167
DA	22062
GA	26705
CL	4412
GH	10271
EY	17154
VF	21728
EF	20444
QT	15382
DH	7920
NT	14234
IF	15537
GS	28823
IY	13938
KQ	15715
DS	21405
GM	6763
FY	10346
QA	21545
KT	20819
HH	6043
EP	16843
DM	5679
VQ	19967
VT	29888
IT	21205
DW	4399
NH	6672
FQ	12868
IG	17956
KD	16883
RG	16715
RT	18339
PA	34338
ET	23406
PT	21904
FG	15474
EQ	18768
MR	6240
NA	16309
PQ	16547
HQ	8563
VG	23530
PY	13020
KG	17006
IN	15418
KA	26381
KN	14381
VA	37751
HG	9483
FT	14832
LE	39257
VN	17945
HT	11306
ID	17378
YQ	9712
PS	33067
EG	21142
VD	22854
EA	35653
YG	12142
RA	24961
NM	5047
RD	14199
IA	24471
KM	7577
IH	10040
EH	11846
QH	8445
NW	3655
FD	13804
RW	6334
RM	6895
FH	7651
VH	12226
NS	17950
IS	27772
ND	9438
YT	11796
PD	17145
QD	12352
EN	17808
ED	20121
MY	4571
QN	10850
FN	10523
GW	4755
RN	12373
QW	4370
SC	3207
PH	10251
FA	16093
EM	9195
PN	13968
QM	5709
YN	9126
HK	7053
YD	11091
PM	7256
VM	8760
HW	3089
MI	5360
MF	4752
KS	22629
KW	4614
LV	39383
FS	20842
RH	8490
MG	6454
YH	5522
KH	7314
MT	7117
PW	4575
EW	5123
IM	6605
AC	2774
WV	4074
DC	2514
CV	2800
FM	4342
FW	3093
YW	2632
YM	4179
LT	34890
HN	6293
MQ	4880
TC	2953
WG	3808
MD	6067
YA	12665
WK	3870
MH	3392
MM	2953
HD	7816
IW	3418
MN	4857
LR	37584
NC	1983
WE	4268
LI	30117
LQ	32615
LY	26245
WR	3836
CC	1079
CY	1800
CF	1864
HM	3041
WP	4245
WI	3068
CK	2068
LF	27172
GC	2539
CI	2003
KC	2189
MW	1654
CG	3132
PC	2129
WH	2216
LM	12224
WF	2817
WY	2287
RC	2033
EC	2040
HC	1323
QC	1446
LK	40257
WW	1107
CP	2537
CR	1824
HA	11775
LH	17389
CE	1765
CH	1096
VW	5167
CN	2081
MA	9722
VC	3136
WM	1424
QS	17372
MC	968
IC	2246
CW	693
RS	22530
HS	14968
CQ	1698
CM	797
ES	23950
MS	8152
FC	1648
LW	9334
YC	1478
LC	3939
CS	3346
CA	2778
CT	2533
CD	2062
VS	33109
WS	5368
YS	15472
WA	4410
LN	24018
WT	4189
WC	541
LG	32245
WD	3728
WQ	3265
LD	31199
WN	3296
XX	12
LLL	6907
ALL	5996
SLL	5745
SSL	5457
AAL	5139
AEL	4388
SAL	4352
SEL	3434
SVL	3887
RLL	5014
ASL	4100
AVL	4147
STL	3217
KLL	4214
SPL	3376
SGL	3158
ATL	3312
SAA	3255
TLL	3886
SRL	2987
EEL	4880
DLL	3635
GLL	4115
SDL	2676
KEL	3901
TSL	3248
ARL	2976
AEV	2709
QEL	3168
EAL	4846
QLL	3521
TAL	3390
PLL	4834
REL	3018
AGL	3058
AAV	3821
SAV	2530
AEE	2676
SQL	2494
QAL	3251
PAL	4193
RAL	3615
ASS	2871
TEL	2742
SIL	2558
GSL	3449
STV	2374
KSL	2994
DAL	2521
PSL	3777
RVL	3190
AQL	2619
KAL	3314
TVL	3046
RSL	3005
SEE	2214
SKL	2472
SSV	3013
ASV	2587
ELL	4637
SFL	2329
TAA	2975
EAA	3540
ADL	2375
KVL	3109
SEV	2032
NLL	2691
SSF	2495
KTL	2611
ATV	2238
FLL	2809
DVL	2617
DSL	2334
APL	2552
AVV	2829
EVL	3526
TPL	2471
RTL	2502
HLL	2281
DEL	2216
NSL	2291
SNL	2046
AKL	2275
AIL	2335
QSL	2507
VLL	4585
RRL	2110
GAL	3106
DAA	2137
GRL	2691
ERL	3061
GVL	2681
ILK	2646
EEV	2623
SVV	2475
TTL	2345
PLP	3122
EKL	4038
QQL	2380
SQV	1748
APV	2243
KLV	2215
KEI	2394
QRL	2336
SYL	1738
SAF	1720
ESL	3106
PLV	2474
EVV	2386
SGV	2462
PVL	3152
ETL	3061
SKV	1740
AFL	2189
RVV	1861
QVL	2438
SHL	1740
NAL	1980
TAV	2199
SPV	2397
TSV	2232
SSY	1778
APR	2423
AKV	1916
SAG	1766
GEL	2246
ISL	2601
LLK	4286
GLV	2264
EEF	2244
ASI	1913
GPV	1896
PAA	3343
QTL	2034
SAE	1838
HSL	1861
TPV	1919
GTL	2312
SAP	1885
EEI	2590
DAV	1888
KEV	2223
GGL	2532
ASG	2197
RPR	1526
ASF	1748
TTV	1986
AGV	2196
LLY	2549
KIL	2316
DTL	1834
VLK	3058
RQL	2055
PEL	2724
KVV	1996
LLV	3350
AEI	2298
RLI	2088
SPR	2272
AST	1945
NTL	1641
SDV	1858
SAI	1545
GPL	2314
PSS	3409
ALK	3092
GAA	2762
DIL	1970
AQV	1663
SLV	2782
ALR	3263
DEV	1724
NVL	1842
RLV	2184
DKL	1890
SRV	1601
KQL	2178
EEE	3198
AYL	1710
ALV	2710
GAG	2352
QKL	2313
SAR	1487
VLV	2422
RSV	1831
GAV	2134
TSS	2395
KEK	2350
GSG	2324
NKL	1698
SKI	1452
STF	1607
PTL	2305
PGL	2649
TVV	1825
ADV	1659
RAA	2505
EVI	2083
DGV	1642
EAV	2478
QDL	1700
FLK	1945
DPV	1503
GLI	1898
AEK	2515
ANL	1528
GEI	1471
RSG	1774
GLF	1815
RIL	2099
ALY	1770
SVI	1984
DSS	1655
TIL	1920
GIL	2022
TLY	1650
KLF	1902
GPR	1547
SAT	1683
SDI	1338
ASP	1831
DEI	1420
GRV	1760
ADI	1550
FLR	1713
GGV	1920
NEL	1578
DDL	1560
KAA	2321
ARV	1626
SAY	1261
KEF	1544
GPG	2134
YLL	1858
ASR	1727
EQL	2667
TRL	1801
TLV	2151
PAG	2285
QEV	1590
TEV	1636
EDL	2661
ETV	2045
KRL	1876
PSV	2552
DVV	1905
GSV	2103
PPL	2907
QAA	1780
GTV	1968
KLI	1949
KLK	2264
FSL	1955
GEV	1749
NLV	1645
DSV	1749
SEI	1864
ANV	1408
NIL	1691
GDL	2045
GSS	2422
TEI	1430
RPL	2057
SIV	1564
AEF	1560
SPF	1420
PVV	2052
PAV	2502
SEF	1468
AKK	1691
ILL	2727
TLK	2502
REI	1429
QIL	1875
RLF	1844
NAV	1439
DPL	1583
DFL	1756
QPL	1793
TGL	2006
EEY	1347
NAA	1323
QEI	1348
KDL	2017
SSI	2015
EIL	2860
TDL	1874
AHL	1449
LLR	3691
SNV	1333
SKE	1570
NRL	1477
QVV	1527
KAF	1617
SLF	2334
QGL	1617
STI	1555
PSG	2307
VLR	2624
REV	1572
DTI	1279
ELV	2328
GVV	2029
SVF	1616
DTV	1501
KVI	1560
DQL	1467
KPL	2021
SDP	1443
KVF	1594
SRF	1441
KKL	2467
ASY	1394
LLF	2360
AAF	1815
DRL	1595
PAP	2921
STY	1189
ETI	1698
TQL	1536
AKI	1271
TSF	1402
SLY	1957
AAR	2491
RLW	918
TGV	1615
DGL	1551
KEE	2100
KLY	1455
ATF	1289
AAI	2281
TFL	1661
SLP	3361
DLY	1331
SLI	2194
AVF	1604
DVI	1488
HTL	1418
EPL	2034
HAL	1440
HQL	1146
PFL	2054
TSI	1404
DLV	1998
QTV	1424
SAQ	1151
KTV	1733
EAI	1972
KII	1419
DLR	2184
ANI	1074
RLY	1492
ILR	2050
QFL	1386
SDF	1205
DKV	1358
ASE	1612
GQL	1629
HVL	1572
QAV	1568
KPV	1739
PQL	1733
SVY	1256
ASK	1628
DAF	1118
ALI	1976
QEE	1654
TAT	1570
DSG	1283
NPL	1310
ENL	2106
GKL	2089
DLI	1672
DAY	1211
KNL	1737
PRL	2479
SII	1403
DAI	1302
SSR	2067
KTF	1305
GRI	1303
KTI	1411
KRF	1161
TEE	1806
ADF	1070
KAI	1589
TAF	1293
SRI	1434
KSF	1485
TKL	1622
SLR	2571
NIV	1300
RVI	1293
LPR	2527
ELR	2457
ALF	1681
HLY	1017
GSF	1591
NQL	1310
RVF	1292
QSV	1331
QVI	1168
DEE	1657
EKI	2103
GTG	1502
NSV	1363
EGL	2236
DNL	1217
SNI	1057
ELY	1498
AVI	1780
SAK	1475
TFI	987
TSY	1206
RVY	1135
NPV	1167
AEY	1227
EKV	2261
FLV	1533
IPL	2075
PGV	1841
SHV	1093
TPR	1315
GKV	1831
KKF	1096
LPL	4397
TST	1700
ILV	1501
REE	1603
TAY	1133
HLV	1295
SEK	1768
NSF	1113
DAP	1046
TNL	1404
TAI	1297
AVY	1315
QLV	1707
DIV	1413
QSS	1564
RKL	1729
QEF	1170
AKE	1618
LLI	2271
ELK	2575
TVF	1341
EVF	1658
HPV	1071
NEI	1076
PDL	1766
DDV	1182
EYL	1669
ATI	1385
NNL	1194
SLK	2608
AAK	2519
RGL	1866
RAV	1900
ELI	1927
LLE	4376
NSS	1354
TSP	1488
SEY	1099
PEV	1795
RPG	1756
DYL	1246
TYL	1166
KIV	1275
FPL	1764
AAY	1575
FLY	1043
SQI	1260
KPG	1430
VLY	1535
SGY	1052
HSV	1216
TEK	1495
NVV	1360
RDL	1700
ARI	1361
PSP	2541
HEL	1163
NAI	1128
GVI	1665
ASA	2905
ETF	1387
RII	1230
DSF	1122
TGI	1213
EAF	1859
DSI	1199
AQI	1349
TEF	1151
ESV	1745
KKY	1052
DGK	1848
NDL	1066
ASQ	1339
AHV	1042
VLF	1548
ATY	999
ADP	1267
TTF	1093
QEY	938
DSP	1095
GEE	1394
TAE	1518
TSG	1379
HPL	1161
TVY	1091
KAV	2044
ILY	1144
AGI	1517
DKI	1162
LLP	4382
KGL	1663
NEV	1151
NGV	1081
RYL	1553
ARF	1217
SDG	1166
RLK	2048
TLI	1498
SKY	920
PPG	1969
QNL	1356
RSS	1603
DVF	1186
QPV	1175
AIV	1455
RPV	1415
APG	2350
GGF	1404
TTI	1200
GLY	1234
GQV	1376
SIF	1218
DAG	1065
SML	768
NTV	1371
TAG	1405
KEY	1091
RTV	1459
DII	1462
EKF	1307
RQI	1037
QLY	1228
YLY	891
HVV	1039
RFL	1877
NKI	1174
TQV	1106
NII	1082
TEY	871
QQV	1161
PST	1934
TPG	1263
ELF	1620
SQY	911
GSP	1630
KSI	1417
TDV	1317
SGF	1302
QKV	1347
MLL	1051
DST	1258
ADG	1290
HTV	1029
SQF	1014
THL	1137
KSV	1500
NTF	991
YLV	1072
ESF	1456
NGL	1144
QPG	1193
EKY	1075
TGK	1542
GAI	1169
GPP	1981
NSI	1102
GTI	1261
HAV	1135
NRI	925
ALP	2909
GKI	1528
TLF	1256
NLI	1398
ARY	855
SKF	1094
VLI	1462
GVF	1268
RRF	1156
PVI	1552
DEF	997
GSI	1433
PLI	1657
GSY	1224
QYL	1107
RTI	1179
DSY	920
PKL	1724
DLK	2060
SRY	943
SGI	1397
NVI	1183
EII	1852
DAR	1015
KQI	1267
SPY	1075
GRF	1253
DDI	933
QAF	1124
TAP	1283
VAA	3294
KVK	1674
AQK	1452
DRI	946
GAR	1350
QQI	1002
SGR	1513
GNL	1442
GDV	1367
ESI	1435
HEV	880
PTV	1735
DPE	1446
DFV	1067
HFL	1007
QKI	1254
RNL	1525
NFL	1254
SKK	1221
HLI	1034
VPL	2887
NKV	1060
TLR	2037
TGY	854
HAA	901
LPV	3194
QVF	921
SPI	1229
YLF	908
TQR	956
PLF	1432
TGF	926
QKY	746
RSF	1118
SGK	1809
QSF	987
VSL	3488
DGI	1212
QKW	522
VPV	2230
VPR	1561
KVY	962
SDE	1168
SNF	872
TVK	1758
DDP	866
GFL	1457
GSR	1469
NAG	852
QRV	1119
ASD	1356
KSS	1525
AFV	1240
GTF	1180
DPG	914
DDF	808
RSI	1141
KKK	1443
PPV	1796
GIV	1497
DRV	1077
NPR	877
GQI	941
HGL	1112
REF	1095
ERI	1458
QQR	989
TSR	1240
NLF	1084
VLP	2439
DVY	956
HLF	896
QVY	997
AQY	843
NPK	1159
ERV	1581
GVY	1406
DGF	901
QTI	885
QLF	1171
ASH	858
QAI	1047
STR	1273
PIL	1672
TTK	1113
DVK	1473
AVK	1888
MAL	913
QLI	1325
TVI	1514
FVV	1138
GEF	1166
QPR	942
PLK	1885
AER	1951
NLY	1077
MEL	852
NSY	735
VLW	630
GAP	1545
MAA	886
AGR	1321
GNV	1147
NGK	1088
SSK	1784
PAT	1793
QEK	1356
DEY	770
QSI	994
DAT	1022
NTI	890
GST	1640
HRL	1002
KKI	1447
DLE	1966
SNP	939
TQI	909
NKY	695
LPF	1941
PDG	1316
ILI	1295
DLF	1202
GPE	1273
TKV	1208
AAE	2517
AGK	1531
DSD	1179
GAF	1141
AGF	1046
HSF	895
KYL	1298
TGG	1209
AGY	868
PLM	928
AQR	1295
NST	972
TSQ	1091
HVI	882
QPP	1218
ALE	2716
KLW	614
DEK	1130
LSL	5019
TNV	984
VTL	3212
RLR	1717
DSR	994
RTP	1217
TDF	998
APK	1388
KRI	1059
ILF	1020
NRV	891
GTY	1027
HPG	738
PSI	1525
SPK	1430
DYI	958
NLK	1583
GEK	1316
GPI	1027
RRI	837
TAK	1237
EVY	1060
TPK	1206
GFV	984
ELE	3045
AAA	5660
API	1095
NYL	872
DIR	1135
PEI	1302
TTY	799
QRI	1046
REK	1334
FLF	1038
TPI	1100
LLQ	3457
ALW	950
DQV	860
SDY	868
VLE	2504
PGF	1003
SVK	1728
FLE	1799
DTF	821
RRV	1015
VEV	2034
FLI	1094
DTG	953
GDI	1030
RAF	1136
APE	1550
DNI	930
DTK	891
SSP	2535
GLK	1634
SHF	812
KLR	1580
AKY	760
HVY	586
RAI	1230
AML	755
QPE	890
RPP	2143
YLI	916
DAK	1018
SPE	1634
PVF	1179
MPL	744
TSE	1269
KLQ	1886
APP	2499
LLH	1921
NQI	796
GGY	1235
EAE	2743
HVF	655
KPR	989
PAI	1412
RTF	1110
EIV	1747
DHL	990
EVK	1956
AVE	1994
GQR	941
ALQ	2510
GAE	1237
GTR	1080
TAR	1078
SYV	1120
AQF	751
NPI	954
TRI	943
SLE	2313
SQK	1138
GKE	1313
GDF	1024
YPL	1090
SSW	768
DSE	982
LLW	818
KIF	1054
QGV	988
TSK	1278
SVP	2111
DSK	1115
HIL	1004
LPP	2773
QAE	1220
TSD	1127
QLR	1577
HLW	430
PTI	1103
GRY	995
ADY	753
NEF	736
DAE	1012
MSL	810
PEE	2068
KLE	1773
HLK	1042
HNL	828
NNI	801
AKF	878
QKF	745
HSS	1133
MEE	711
QGI	790
DIF	891
QQF	790
GYL	1030
KIY	930
RKY	707
ALH	1381
PLR	2012
TPF	907
TKE	1332
TER	1061
EAG	1663
QDV	1027
TAQ	1073
DKY	790
PEF	927
NEY	587
KTK	1256
MTL	686
GLH	967
NIF	819
PSR	1585
ALN	1784
AII	1250
VAV	2810
APF	1010
SQR	1142
DTY	706
HTI	697
NGI	834
QLK	1518
AIF	902
DRF	824
HDL	887
LSS	3753
NPG	700
AVR	1760
GAY	803
PSF	1194
ILE	2017
DNV	778
LAA	4379
QTY	717
TGR	1069
QRF	823
EFL	2102
ISS	2519
TSA	2201
TKK	1154
YSL	1481
NKF	651
GDG	1088
TTE	1124
GHL	1223
PKV	1474
TDI	1117
NSG	943
GLR	1711
KEM	705
ARR	981
NHL	759
NKK	841
VAL	3500
GGI	1185
PAF	1269
SNY	614
EEK	2125
DYV	699
EDV	1544
QSY	720
TRV	980
ATR	1286
NAF	799
QNV	844
QFV	727
EPV	1432
PSQ	1349
DQI	743
KQV	1173
ILP	2014
RRY	779
IPR	1113
KPK	1300
EAQ	1718
PNL	1389
PDF	893
FLP	2126
SER	1155
QPF	799
RVW	470
PII	1145
ERF	1137
MPV	623
SNK	863
QQY	699
LPE	3017
TTR	813
FPV	1132
NEE	833
SSM	747
DSN	774
GTK	929
GQF	789
QKE	1200
RPF	881
TQK	931
VVL	2983
DGY	770
DAQ	739
PYV	893
TKI	874
ETY	929
GNY	789
HYL	723
NQV	759
NFV	727
YSS	1146
GII	1281
ESS	1588
DPK	1185
DKF	796
RPK	872
RIY	894
QTF	731
EHL	1374
QHL	1025
GYV	855
NAY	637
NVF	774
ANF	733
KAY	1154
NSP	853
RSR	923
TTP	1092
KTY	1033
PTP	1359
AEM	792
REY	855
DSQ	805
FTL	1327
GKK	1311
DYF	683
GAT	1265
HPI	594
PSA	2403
DIY	669
SWL	583
GSD	1214
TVR	1426
IAA	2034
VSV	2328
QRY	653
HPF	656
NSK	965
NPY	761
GNI	919
HTF	849
NTP	720
NVK	1064
CAL	504
GSE	1071
SGW	459
AKR	1003
HSG	1061
HSI	741
HEI	607
VSS	2749
EEM	901
AIK	1618
DIK	1352
EDF	1298
NGG	694
QSP	1027
QPI	683
NLR	1295
NRF	591
HSY	703
IPI	1069
NEK	991
ALM	871
ANK	913
DDR	693
QAG	1154
QAT	949
PQQ	1145
SFV	1148
DRE	806
EGV	1471
HRV	745
TAD	1040
DPY	653
ENI	1299
NTK	720
NNF	610
RPI	828
TII	1008
AHF	584
DKE	987
EPG	1089
HRI	586
NYI	577
PAR	1428
QSG	909
SVR	1545
ANP	931
FAV	1103
MVL	733
FVF	744
DKK	878
NSR	774
PAE	1672
SFI	1014
TRY	665
KPI	1005
NSQ	734
SYY	612
PGI	972
DPI	885
PPK	1250
HQV	706
HII	642
NAR	678
QAP	1045
HGV	712
LEK	3629
LPI	1890
FLW	427
KST	1310
RAR	1018
VEL	2658
SHY	531
IEF	870
GSA	1991
GAD	966
LAL	4587
TTG	1106
GSK	1117
PQV	1218
QGF	762
YTL	1216
TFV	877
EAR	1518
PSE	1369
KVW	409
ESY	997
GTT	1268
HAI	711
HRF	523
TQF	690
RGV	998
ATK	1200
IPV	1514
QGG	852
DPF	814
GPK	825
NDI	806
PDV	1174
YPV	894
SFF	886
AWL	595
HKL	789
LPK	2318
QST	840
SFY	752
ENV	1385
KKV	1559
KSK	1328
MKL	615
NQF	577
RQV	1083
EQI	1176
KGV	1257
TKY	643
ASN	965
HTG	705
THV	686
VTV	2496
GLE	1574
HPR	556
QKK	944
RQF	706
TDP	1049
RIF	870
TRF	699
PQP	1495
TSN	982
EDI	1249
EAK	1700
GNF	905
QYI	585
RGG	1058
YPF	711
EQV	1263
HAG	674
ADE	1100
EGI	1300
NGF	658
GEY	877
GTE	942
ISD	1430
PTF	1163
DNP	641
GQK	878
NNV	716
TNI	697
TPY	600
YVF	583
KFL	1471
MEK	768
QDI	981
RKI	920
YPR	609
APY	675
QTR	584
TAM	530
SEM	589
PEY	941
VEF	1128
LEE	3351
RQK	976
RVK	1147
SIY	825
YVV	743
DTT	938
KDV	1347
MAT	617
SAM	605
PKK	1310
TDG	909
SLW	584
AYV	819
HEF	511
GQY	682
RLQ	1919
HHL	683
MEV	528
NAT	683
NTY	591
PFV	931
NDF	586
PSY	947
AIY	802
DML	561
PLY	975
QPY	620
DDG	694
DHV	687
HDI	885
LPG	2755
MSS	758
NSN	735
RGF	861
ANR	738
DNF	610
DDK	653
FSS	1736
GSQ	978
TAN	846
DRY	708
HDV	581
HST	853
TNK	733
VPI	1208
YLK	1285
AFI	887
HGI	525
NAK	768
SVE	1499
NRW	312
EYV	949
ITL	1722
LLM	980
NPF	646
EDG	1308
KML	885
PKI	1133
PSK	1524
QGY	642
RAG	1290
RSY	890
DDE	888
ISE	1698
KQF	880
PTG	1404
RAE	1149
RAQ	1008
DTR	675
LSD	2343
NGY	581
PPR	1337
QGK	788
EKE	2083
GAQ	859
IIL	1744
ISR	1720
NNY	478
QGR	775
RAY	863
VEE	2024
DTP	716
FAL	1416
GTP	1113
IAL	2240
KRK	1074
YAA	992
EAY	1048
ETP	1034
NKE	883
PAY	861
TDE	968
DHF	468
KQK	1019
TKF	629
AHW	311
FPY	649
EQF	988
HQR	576
KDF	1035
STM	672
TIF	807
NVY	591
AHY	444
MEI	446
NAP	599
PAQ	1288
QHV	588
PVY	990
GIF	981
GYI	740
KAK	1520
STW	424
EYI	861
LTL	3359
QAR	860
QAQ	967
VEI	1278
VAD	1825
VVV	2254
IAV	1633
PNF	766
EFV	1226
EPI	898
HSP	710
TIV	988
GML	569
HKV	634
KSY	1050
LAV	2739
NDV	656
CLL	519
GDP	727
HTP	559
QQK	886
THF	554
NRY	563
DTE	856
KSP	1067
RSP	1093
FAA	1081
GAK	1060
HAT	597
HAF	528
RSK	807
TQP	846
ASM	485
EAT	1405
GQQ	803
QGP	986
RKV	1010
RHL	1106
NIY	539
DAM	412
ESG	1422
ERY	853
RQY	673
YPI	595
RLM	630
DDY	545
NTG	660
TNF	606
FPF	801
HSK	599
NNP	565
RGT	895
SYI	768
QIV	931
HGG	574
HIV	522
PAK	1362
QDG	789
HEY	444
EPR	949
TQY	570
FSV	1463
KNV	1119
KPP	1182
RDV	934
VSD	1549
HAY	481
HPE	693
ISV	1770
KDI	1223
PDT	1178
QAY	567
TML	602
IVL	1608
KTR	856
QSR	740
RAK	993
SLM	963
AAM	810
RYF	774
HIY	450
ESK	1260
LEL	3671
NHV	540
EQE	1601
NAQ	549
VAT	1921
AFY	591
GKF	832
GLG	2167
IEK	1975
KYI	649
PHL	1283
PQI	760
VLM	659
STK	1034
QVK	1025
ESE	1438
EGG	1163
GSH	822
GDY	616
NAE	731
NTR	510
PKE	1161
PRV	1176
VPF	1266
YLH	739
ASW	457
KYV	829
MVV	492
NGR	656
NQY	473
QNI	665
QML	532
RKK	1010
WLL	641
QAK	822
SVM	597
NFI	643
GHF	605
KAG	1070
NPP	647
NML	500
NGT	998
QSE	819
VPG	1587
HEE	633
ISK	2001
KIW	346
YVY	574
RKF	725
EST	1232
EHV	971
EQR	1124
GHV	770
HQI	443
KAP	1084
IAT	1406
QPK	717
SRW	391
PGY	723
VVY	1230
EDP	1174
FPE	1247
ITK	1412
KRV	871
NQK	635
RYI	686
VAI	1503
ETR	915
GNP	896
LSE	2819
NDP	526
TDY	655
MAV	534
NSE	699
PYL	1052
PTR	925
QAD	806
VAG	2090
RRW	433
ANY	519
LEV	2320
MRL	557
PSD	1119
TSH	657
VSK	1858
PIV	1046
DAD	700
EPP	1010
KGI	1126
MPR	405
RTK	667
TQE	757
VAK	2074
GPF	661
NSD	622
QSK	860
RML	733
FPG	1163
GSN	864
KTG	1012
MIL	552
RNV	842
QLW	368
EKK	1603
GAH	716
IPK	1205
TDK	878
VTF	1444
SYF	737
FVY	550
IEV	1268
LSF	2294
PDI	828
RNI	895
RSD	757
RYV	731
VAP	2162
VSG	1687
VTI	1417
AYY	585
DQY	441
FSD	1124
LEI	1681
NTE	628
NYV	476
QDP	685
QDF	616
THI	546
VIL	1997
YRL	915
TLW	456
KIK	1341
DQR	523
IPF	956
MSR	459
NAD	689
KLM	605
RER	914
GKY	924
DAH	520
EGR	1158
EPE	1150
IEE	1765
KRY	694
TNR	677
TSM	430
VYL	1317
DWL	489
EPF	749
LSV	2873
VAF	1388
VEK	2291
AVA	3503
TVH	785
SPM	709
PGR	1121
HRY	460
PQR	747
QHI	570
QEM	522
PTE	985
RAP	1324
ELW	471
HFV	553
RST	940
TNP	721
YAL	1159
EAP	1568
EML	858
EQY	803
ISI	1247
MPK	515
VFL	1708
PLW	536
DFY	560
ERE	1317
[truncated: 18,000 more rows]
